# Supplementary material for: Enhanced Nanozymatic Activity on Rough Surfaces for H2O2 and Tetracycline Detection
Source: Biosensors (Basel). 2024 Feb 17;14(2):106. doi: 10.3390/bios14020106 (PMC10886513; doi:10.3390/bios14020106)
Supplement: Supplementary file 1 [file biosensors-14-00106-s001.zip]

Archive with 1 entries (1 files):
- biosensors-2841631-supplementary.pdf
